# Supplementary material for: Factors Determining the Southern Range Limit of Hemigrapsus sanguineus in the Western Atlantic
Source: Ecol Evol. 2025 Jun 3;15(6):e71518. doi: 10.1002/ece3.71518 (PMC12134393; doi:10.1002/ece3.71518)
Supplement: Supplementary file 1 — Data S1. [file ECE3-15-e71518-s001.zip]

Archive with 4 entries (4 files):
- Community composition.csv
- DistanceBetweenSites.csv
- MetabolicComparison.csv
- RockTemp.csv
