# Supplementary material for: Factors Determining the Southern Range Limit of Hemigrapsus sanguineus in the Western Atlantic
Source: Ecol Evol. 2025 Jun 3;15(6):e71518. doi: 10.1002/ece3.71518 (PMC12134393; doi:10.1002/ece3.71518)
Supplement: Supplementary file 1 — Data S1. [file ECE3-15-e71518-s001.zip › Community composition.csv]

Species	Ulva	Barnacle	Oyster	Ribbed mussel	Hermit crab	Red algae	Littorina saxatilis	Codium fragile	Eel grass	Fucus	Muscles	Green Filamentous Algae	Isopods	Snails	Grouping
Site1	0.146	841.4	48.8	0	0	0	0	0	0	0	0	0	0	0	Inside
Site3	0.367	760.7	64	2.6	0	0	0	0	0	0	0	0	0	0	Inside
Site5	0.097	1224	175.3	0.1	0.1	0.003	0	0	0.046	0	0	0	0	0	Inside
Site6	0.003	0	0	0	0	0	0	0	0.087	0	0	0	0	0	Outside
Site7	0.054	322.5	25.9	2	0	0.075	0	0.037	0.083	0.002	0	0	0	0.3	Outside
Site8	0	0	0	0	0	0.009	0	0	0	0	3275.6	0.298	0	0	Outside
Site9	0.106666667	12.22222222	80	2	0	0.002222222	3.111111111	0	0	0	0	0	0	0	Outside
Site10	0	9513.7	12.6	0	0	0	0	0	0	0	180.7	0.102	0	4.6	Outside
Site11	0.187	1592.1	4.1	0	0	0.085	0.3	0	0	0	3582.3	0	0.1	0	Outside
