# Supplementary material for: Factors Determining the Southern Range Limit of Hemigrapsus sanguineus in the Western Atlantic
Source: Ecol Evol. 2025 Jun 3;15(6):e71518. doi: 10.1002/ece3.71518 (PMC12134393; doi:10.1002/ece3.71518)
Supplement: Supplementary file 1 — Data S1. [file ECE3-15-e71518-s001.zip › DistanceBetweenSites.csv]

State	KilometersBetween	Location	MarkerNum	Coordinates	HemiPresent
North Carolina	0.01	Bay	109	?35°12'52"N? ?75°42'00"W?	0
North Carolina	0.01	Bay	111	?35°12'50"N? ?75°42'00"W?	0
North Carolina	0.01	Bay	112	?35°12'49"N? ?75°42'00"W?	0
North Carolina	0.01	Bay	129	?35°06'35"N? ?75°59'17"W?	0
North Carolina	0.02	Bay	82	?35°19'41"N? ?75°31'00"W?	0
North Carolina	0.02	Bay	123	?35°07'13"N? ?75°58'57"W?	0
North Carolina	0.02	Bay	125	?35°07'05"N? ?75°59'09"W?	0
North Carolina	0.02	Bay	146	?35°01'10"N? ?76°18'41"W?	0
North Carolina	0.02	Bay	139	?34°58'46"N? ?76°17'51"W?	0
North Carolina	0.03	Bay	73	?35°35'14"N? ?75°28'09"W?	0
North Carolina	0.03	Bay	76	?35°34'32"N? ?75°28'10"W?	0
North Carolina	0.03	Bay	81	?35°19'42"N? ?75°31'01"W?	0
North Carolina	0.03	Bay	83	?35°19'40"N? ?75°31'00"W?	0
North Carolina	0.03	Bay	84	?35°19'39"N? ?75°31'00"W?	0
North Carolina	0.03	Bay	85	?35°19'37"N? ?75°31'00"W?	0
North Carolina	0.03	Bay	86	?35°19'36"N? ?75°30'59"W?	0
North Carolina	0.03	Bay	87	?35°19'36"N? ?75°30'59"W?	0
North Carolina	0.03	Bay	88	?35°19'35"N? ?75°30'59"W?	0
North Carolina	0.03	Bay	89	?35°19'33"N? ?75°30'59"W?	0
North Carolina	0.03	Bay	90	?35°19'33"N? ?75°30'59"W?	0
North Carolina	0.03	Bay	91	?35°19'32"N? ?75°30'59"W?	0
North Carolina	0.03	Bay	106	?35°13'14"N? ?75°41'41"W?	0
North Carolina	0.03	Bay	118	?35°07'04"N? ?75°58'21"W?	0
North Carolina	0.03	Bay	132	?35°06'21"N? ?75°59'18"W?	0
North Carolina	0.03	Bay	137A	?34°58'02"N? ?76°17'18"W?	0
North Carolina	0.03	Bay	141A	?34°59'03"N? ?76°17'58"W?	0
North Carolina	0.04	Bay	71	?35°35'33"N? ?75°28'12"W?	0
North Carolina	0.04	Bay	108	?35°12'52"N? ?75°42'00"W?	0
North Carolina	0.04	Bay	133	?35°06'19"N? ?75°59'19"W?	0
North Carolina	0.04	Bay	137	?34°57'57"N? ?76°17'11"W?	0
North Carolina	0.05	Bay	74	?35°34'58"N? ?75°28'07"W?	0
North Carolina	0.05	Bay	119	?35°07'06"N? ?75°58'22"W?	0
North Carolina	0.05	Bay	120	?35°07'13"N? ?75°58'34"W?	0
North Carolina	0.06	Bay	110	?35°12'50"N? ?75°42'00"W?	0
North Carolina	0.06	Bay	142	?34°59'09"N? ?76°18'04"W?	0
North Carolina	0.07	Bay	97	?35°15'58"N? ?75°35'49"W?	0
North Carolina	0.07	Bay	100	?35°15'07"N? ?75°36'28"W?	0
North Carolina	0.07	Bay	140	?34°58'51"N? ?76°17'52"W?	0
North Carolina	0.08	Bay	127	?35°06'50"N? ?75°59'18"W?	0
North Carolina	0.09	Bay	141	?34°58'55"N? ?76°17'55"W?	0
North Carolina	0.1	Bay	79	?35°20'59"N? ?75°30'48"W?	0
North Carolina	0.1	Bay	130	?35°06'31"N? ?75°59'18"W?	0
North Carolina	0.1	Bay	147	?35°01'14"N? ?76°18'40"W?	0
North Carolina	0.11	Bay	126	?35°07'00"N? ?75°59'16"W?	0
North Carolina	0.12	Bay	124	?35°07'08"N? ?75°59'02"W?	0
North Carolina	0.12	Bay	137B	?34°58'06"N? ?76°17'23"W?	0
North Carolina	0.13	Bay	73B	?35°34'59"N? ?75°28'07"W?	0
North Carolina	0.13	Bay	122	?35°07'11"N? ?75°58'56"W?	0
North Carolina	0.14	Bay	115	?35°12'32"N? ?75°42'16"W?	0
North Carolina	0.16	Bay	134	?35°06'15"N? ?75°59'22"W?	0
North Carolina	0.21	Bay	114	?35°12'36"N? ?75°42'11"W?	0
North Carolina	0.21	Bay	131	?35°06'22"N? ?75°59'18"W?	0
North Carolina	0.23	Bay	144	?34°59'39"N? ?76°18'25"W?	0
North Carolina	0.25	Bay	113	?35°12'41"N? ?75°42'03"W?	0
North Carolina	0.26	Bay	128	?35°06'37"N? ?75°59'17"W?	0
North Carolina	0.35	Bay	73A	?35°35'03"N? ?75°28'08"W?	0
North Carolina	0.38	Bay	121	?35°07'11"N? ?75°58'50"W?	0
North Carolina	0.41	Bay	107	?35°12'53"N? ?75°41'59"W?	0
North Carolina	0.42	Bay	72	?35°35'20"N? ?75°28'09"W?	0
North Carolina	0.49	Bay	75	?35°34'35"N? ?75°28'12"W?	0
North Carolina	0.54	Bay	117	?35°07'01"N? ?75°58'17"W?	0
North Carolina	0.57	Bay	99	?35°15'07"N? ?75°36'23"W?	0
North Carolina	0.63	Bay	143	?34°59'29"N? ?76°18'23"W?	0
North Carolina	0.73	Bay	136	?34°57'55"N? ?76°17'08"W?	0
North Carolina	0.74	Bay	95	?35°15'57"N? ?75°35'24"W?	0
North Carolina	0.86	Bay	93	?35°15'47"N? ?75°34'17"W?	0
North Carolina	0.88	Bay	77	?35°34'04"N? ?75°28'12"W?	0
North Carolina	0.93	Bay	96	?35°15'58"N? ?75°35'46"W?	0
	0.95	Bay	NewBay8		0
North Carolina	0.96	Bay	138	?34°58'33"N? ?76°17'44"W?	0
North Carolina	1.05	Bay	101	?35°14'48"N? ?75°37'05"W?	0
North Carolina	1.1	Bay	102	?35°14'23"N? ?75°37'35"W?	0
North Carolina	1.16	Bay	94	?35°15'48"N? ?75°35'00"W?	0
North Carolina	1.38	Bay	98	?35°15'20"N? ?75°36'01"W?	0
	1.57	Bay	NewBay6		0
North Carolina	1.61	Bay	105	?35°13'15"N? ?75°41'39"W?	0
North Carolina	1.72	Bay	103	?35°13'42"N? ?75°38'14"W?	0
North Carolina	2.34	Bay	80	?35°19'43"N? ?75°31'01"W?	0
	3.55	Bay	NewBay9		0
North Carolina	4.64	Bay	104	?35°13'34"N? ?75°40'49"W?	0
	4.85	Bay	NewBay2		0
	5.23	Bay	NewBay7		0
	5.92	Bay	NewBay11		0
North Carolina	7.09	Bay	69	?35°43'05"N? ?75°30'16"W?	0			96				0.08
	7.31	Bay	NewBay5		0
	7.58	Bay	NewBay4		0
	8.26	Bay	NewBay1		0			12
North Carolina	9.8	Bay	92	?35°15'57"N? ?75°33'44"W?	0
North Carolina	12.73	Bay	135	?34°57'35"N? ?76°16'37"W?	0
North Carolina	15.44	Bay	70	?35°35'37"N? ?75°28'15"W?	0			120				0.180597015
	15.45	Bay	NewBay3		0
	18.86	Bay	NewBay12		0
	24	Bay	NewBay10		0
North Carolina	25.8	Bay	78	?35°21'07"N? ?75°30'49"W?	0
North Carolina	26.57	Bay	116	?35°06'55"N? ?75°58'00"W?	0
North Carolina	33.72	Bay	145	?35°01'09"N? ?76°18'41"W?	0
South Carolina	0.01	Ocean	183	?32°45'39"N? ?79°51'42"W?	0
South Carolina	0.02	Ocean	177A	?32°46'12"N? ?79°48'53"W?	0
North Carolina	0.03	Ocean	156	?33°52'40"N? ?78°00'06"W?	0
North Carolina	0.03	Ocean	157	?33°52'41"N? ?78°00'05"W?	0
South Carolina	0.03	Ocean	177	?32°46'11"N? ?79°48'54"W?	0
South Carolina	0.04	Ocean	180	?32°45'32"N? ?79°51'33"W?	0
South Carolina	0.05	Ocean	178A	?32°46'08"N? ?79°48'56"W?	0
North Carolina	0.07	Ocean	158	?33°52'44"N? ?78°00'03"W?	0
South Carolina	0.08	Ocean	182	?32°45'36"N? ?79°51'40"W?	0
South Carolina	0.08	Ocean	240	?32°28'42"N? ?80°19'52"W?	0
South Carolina	0.09	Ocean	241	?32°28'40"N? ?80°19'55"W?	0
South Carolina	0.1	Ocean	187	?32°41'09"N? ?79°53'09"W?	0
South Carolina	0.1	Ocean	239	?32°28'43"N? ?80°19'49"W?	0
South Carolina	0.11	Ocean	168	?33°25'25"N? ?79°07'25"W?	0
South Carolina	0.11	Ocean	176	?32°46'15"N? ?79°48'53"W?	0
South Carolina	0.11	Ocean	178	?32°46'05"N? ?79°48'58"W?	0
South Carolina	0.11	Ocean	242	?32°28'39"N? ?80°20'00"W?	0
South Carolina	0.11	Ocean	257	?32°18'21"N? ?80°29'53"W?	0
South Carolina	0.11	Ocean	258	?32°18'20"N? ?80°29'58"W?	0
South Carolina	0.12	Ocean	188	?32°41'05"N? ?79°53'08"W?	0
South Carolina	0.13	Ocean	243	?32°28'39"N? ?80°20'05"W?	0
South Carolina	0.13	Ocean	245	?32°28'41"N? ?80°20'15"W?	0
South Carolina	0.13	Ocean	259	?32°18'22"N? ?80°30'03"W?	0
South Carolina	0.14	Ocean	207	?32°39'47"N? ?79°55'06"W?	0
South Carolina	0.14	Ocean	244	?32°28'38"N? ?80°20'10"W?	0
South Carolina	0.14	Ocean	246	?32°28'43"N? ?80°20'20"W?	0
South Carolina	0.15	Ocean	169	?33°25'20"N? ?79°07'28"W?	0
South Carolina	0.15	Ocean	199	?32°40'12"N? ?79°54'20"W?	0
South Carolina	0.15	Ocean	206	?32°39'49"N? ?79°55'01"W?	0
South Carolina	0.15	Ocean	231	?32°29'14"N? ?80°19'02"W?	0
South Carolina	0.15	Ocean	237	?32°28'48"N? ?80°19'41"W?	0
South Carolina	0.16	Ocean	162	?33°31'25"N? ?79°01'40"W?	0
South Carolina	0.16	Ocean	167	?33°25'28"N? ?79°07'23"W?	0
South Carolina	0.16	Ocean	174	?32°46'26"N? ?79°48'51"W?	0
South Carolina	0.16	Ocean	175	?32°46'20"N? ?79°48'51"W?	0
South Carolina	0.16	Ocean	179A	?32°46'00"N? ?79°49'02"W?	0
South Carolina	0.16	Ocean	181	?32°45'34"N? ?79°51'38"W?	0
South Carolina	0.16	Ocean	210	?32°39'39"N? ?79°55'24"W?	0
South Carolina	0.16	Ocean	212	?32°39'34"N? ?79°55'37"W?	0
South Carolina	0.16	Ocean	238	?32°28'45"N? ?80°19'46"W?	0
South Carolina	0.17	Ocean	196	?32°40'23"N? ?79°54'03"W?	0
South Carolina	0.17	Ocean	200	?32°40'08"N? ?79°54'26"W?	0
South Carolina	0.17	Ocean	201	?32°40'05"N? ?79°54'31"W?	0
South Carolina	0.17	Ocean	205	?32°39'51"N? ?79°54'55"W?	0
South Carolina	0.17	Ocean	209	?32°39'41"N? ?79°55'18"W?	0
South Carolina	0.17	Ocean	213	?32°39'31"N? ?79°55'43"W?	0
South Carolina	0.17	Ocean	215A	?32°38'48"N? ?79°57'19"W?	0
South Carolina	0.17	Ocean	218	?32°30'03"N? ?80°17'52"W?	0
South Carolina	0.17	Ocean	222	?32°29'49"N? ?80°18'14"W?	0
South Carolina	0.17	Ocean	225	?32°29'37"N? ?80°18'30"W?	0
South Carolina	0.17	Ocean	227	?32°29'30"N? ?80°18'40"W?	0
South Carolina	0.17	Ocean	229	?32°29'22"N? ?80°18'51"W?	0
South Carolina	0.17	Ocean	232	?32°29'10"N? ?80°19'07"W?	0
South Carolina	0.18	Ocean	192	?32°40'38"N? ?79°53'42"W?	0
South Carolina	0.18	Ocean	193	?32°40'34"N? ?79°53'47"W?	0
South Carolina	0.18	Ocean	194	?32°40'30"N? ?79°53'53"W?	0
South Carolina	0.18	Ocean	195	?32°40'27"N? ?79°53'58"W?	0
South Carolina	0.18	Ocean	197	?32°40'19"N? ?79°54'09"W?	0
South Carolina	0.18	Ocean	202	?32°40'01"N? ?79°54'37"W?	0
South Carolina	0.18	Ocean	204	?32°39'54"N? ?79°54'50"W?	0
South Carolina	0.18	Ocean	215B	?32°38'48"N? ?79°57'19"W?	0
South Carolina	0.18	Ocean	217	?32°30'07"N? ?80°17'47"W?	0
South Carolina	0.18	Ocean	219	?32°30'00"N? ?80°17'57"W?	0
South Carolina	0.18	Ocean	220	?32°29'56"N? ?80°18'03"W?	0
South Carolina	0.18	Ocean	221	?32°29'52"N? ?80°18'08"W?	0
South Carolina	0.18	Ocean	223	?32°29'45"N? ?80°18'19"W?	0
South Carolina	0.18	Ocean	224	?32°29'41"N? ?80°18'24"W?	0
South Carolina	0.18	Ocean	226	?32°29'33"N? ?80°18'35"W?	0
South Carolina	0.19	Ocean	165	?33°25'38"N? ?79°07'17"W?	0
South Carolina	0.19	Ocean	166	?33°25'33"N? ?79°07'20"W?	0
South Carolina	0.19	Ocean	189	?32°40'58"N? ?79°53'11"W?	0
South Carolina	0.19	Ocean	191	?32°40'42"N? ?79°53'37"W?	0
South Carolina	0.19	Ocean	208	?32°39'44"N? ?79°55'13"W?	0
North Carolina	0.2	Ocean	153	?33°58'12"N? ?77°55'01"W?	0
South Carolina	0.2	Ocean	211	?32°39'36"N? ?79°55'31"W?	0
South Carolina	0.2	Ocean	215	?32°38'51"N? ?79°57'14"W?	0
South Carolina	0.2	Ocean	228	?32°29'26"N? ?80°18'46"W?	0
South Carolina	0.2	Ocean	230	?32°29'17"N? ?80°18'57"W?	0
South Carolina	0.2	Ocean	233	?32°29'07"N? ?80°19'14"W?	0
South Carolina	0.21	Ocean	203	?32°39'57"N? ?79°54'44"W?	0
South Carolina	0.21	Ocean	234	?32°29'03"N? ?80°19'21"W?	0
South Carolina	0.21	Ocean	236	?32°28'51"N? ?80°19'36"W?	0
South Carolina	0.22	Ocean	198	?32°40'15"N? ?79°54'16"W?	0
South Carolina	0.29	Ocean	160	?33°50'31"N? ?78°32'51"W?	0
South Carolina	0.32	Ocean	235	?32°28'55"N? ?80°19'30"W?	0
North Carolina	0.34	Ocean	150	?34°10'40"N? ?77°48'23"W?	0
South Carolina	0.35	Ocean	250	?32°22'19"N? ?80°26'11"W?	0
South Carolina	0.35	Ocean	253	?32°21'44"N? ?80°26'27"W?	0
South Carolina	0.35	Ocean	254	?32°21'33"N? ?80°26'31"W?	0
South Carolina	0.37	Ocean	249	?32°22'30"N? ?80°26'05"W?	0
South Carolina	0.38	Ocean	252	?32°21'56"N? ?80°26'22"W?	0
South Carolina	0.39	Ocean	251	?32°22'07"N? ?80°26'17"W?	0
South Carolina	0.66	Ocean	190	?32°40'46"N? ?79°53'32"W?	0
South Carolina	1.07	Ocean	248	?32°22'42"N? ?80°26'02"W?	0
South Carolina	1.14	Ocean	215C	?32°38'23"N? ?79°58'01"W?	0
South Carolina	1.48	Ocean	184	?32°45'09"N? ?79°52'26"W?	0
North Carolina	1.66	Ocean	155	?33°52'38"N? ?78°00'07"W?	0
South Carolina	2.03	Ocean	164	?33°25'44"N? ?79°07'14"W?	0
South Carolina	2.05	Ocean	171	?33°11'25"N? ?79°10'38"W?	0
South Carolina	2.3	Ocean	185	?32°43'54"N? ?79°52'07"W?	0
South Carolina	2.49	Ocean	214	?32°38'54"N? ?79°57'08"W?	0
South Carolina	4.39	Ocean	256	?32°18'23"N? ?80°29'49"W?	0
South Carolina	4.47	Ocean	179	?32°45'28"N? ?79°51'31"W?	0
South Carolina	5.71	Ocean	186	?32°41'10"N? ?79°53'13"W?	0
South Carolina	6	Ocean	255	?32°19'19"N? ?80°27'10"W?	0
North Carolina	9.51	Ocean	152	?33°58'22"N? ?77°54'52"W?	0
South Carolina	10.01	Ocean	260	?32°16'46"N? ?80°35'38"W?	0
South Carolina	12	Ocean	163	?33°26'44"N? ?79°06'47"W?	0
South Carolina	12.81	Ocean	216	?32°30'10"N? ?80°17'41"W?	0
South Carolina	13.24	Ocean	247	?32°23'14"N? ?80°25'47"W?	0
North Carolina	15.37	Ocean	151	?34°03'24"N? ?77°52'52"W?	0
North Carolina	20.21	Ocean	154	?33°51'55"N? ?78°00'41"W?	0
South Carolina	22.88	Ocean	215D	?32°33'33"N? ?80°10'24"W?	0
South Carolina	24.69	Ocean	170	?33°12'37"N? ?79°10'32"W?	0
South Carolina	29.03	Ocean	173	?32°46'31"N? ?79°48'47"W?	0
South Carolina	32.16	Ocean	261	?32°07'18"N? ?80°49'33"W?	0
South Carolina	51.92	Ocean	159	?33°50'57"N? ?78°32'37"W?	0
North Carolina	56.34	Ocean	148	?34°36'48"N? ?76°33'11"W?	0
South Carolina	58.13	Ocean	161	?33°31'56"N? ?79°01'44"W?	0
South Carolina	63.82	Ocean	172	?32°55'03"N? ?79°34'39"W?	0
North Carolina	139.84	Ocean	149	?34°11'02"N? ?77°48'23"W?	0
North Carolina	0.01	Bay	65	?35°55'32"N? ?75°36'51"W?	1
North Carolina	0.01	Bay	59	?35°57'00"N? ?75°37'53"W?	1
Virginia	0.01	Bay	40A	?36°37'10"N? ?75°54'32"W?	1
Virginia	0.01	Bay	40B	?36°37'11"N? ?75°54'33"W?	1
Virginia	0.01	Bay	40C	?36°37'12"N? ?75°54'34"W?	1
Virginia	0.01	Bay	40D	?36°37'12"N? ?75°54'35"W?	1
North Carolina	0.02	Bay	60	?35°56'50"N? ?75°37'48"W?	1
North Carolina	0.02	Bay	49	?36°03'25"N? ?75°44'29"W?	1
North Carolina	0.02	Bay	43	?36°07'37"N? ?75°45'02"W?	1
North Carolina	0.04	Bay	47	?36°04'08"N? ?75°44'21"W?	1
Virginia	0.04	Bay	36	?36°43'00"N? ?75°56'18"W?	1
Virginia	0.04	Bay	31	?36°43'49"N? ?75°56'35"W?	1
Virginia	0.06	Bay	41	?36°34'46"N? ?75°53'24"W?	1
North Carolina	0.07	Bay	54	?36°01'01"N? ?75°41'24"W?	1
North Carolina	0.07	Bay	29	?35°46'02"N? ?75°31'33"W?	1
North Carolina	0.09	Bay	44	?36°07'35"N? ?75°45'03"W?	1
Virginia	0.12	Bay	37	?36°42'58"N? ?75°56'20"W?	1
Virginia	0.13	Bay	35	?36°43'00"N? ?75°56'18"W?	1
North Carolina	0.16	Bay	53	?36°01'49"N? ?75°41'06"W?	1
North Carolina	0.17	Bay	62A	?35°56'38"N? ?75°37'40"W?	1
Virginia	0.17	Bay	38	?36°42'54"N? ?75°56'17"W?	1
Virginia	0.18	Bay	41A	?36°34'52"N? ?75°53'27"W?	1
North Carolina	0.24	Bay	66	?35°55'24"N? ?75°36'44"W?	1
North Carolina	0.24	Bay	61	?35°56'45"N? ?75°37'46"W?	1
Virginia	0.26	Bay	32	?36°43'49"N? ?75°56'33"W?	1
North Carolina	0.28	Bay	55	?36°00'57"N? ?75°41'20"W?	1
Virginia	0.4	Bay	34	?36°43'15"N? ?75°56'28"W?	1
North Carolina	0.49	Bay	62	?35°56'31"N? ?75°37'33"W?	1
North Carolina	0.62	Bay	58A	?35°57'59"N? ?75°38'50"W?	1
Virginia	0.64	Bay	30	?36°44'02"N? ?75°56'36"W?	1
North Carolina	0.67	Bay	64	?35°55'53"N? ?75°37'06"W?	1
North Carolina	0.67	Bay	63	?35°56'15"N? ?75°37'22"W?	1
Virginia	0.89	Bay	33	?36°43'41"N? ?75°56'36"W?	1
North Carolina	0.93	Bay	51	?36°03'21"N? ?75°42'20"W?	1
North Carolina	1.04	Bay	48	?36°03'57"N? ?75°44'22"W?	1
Virginia	1.29	Bay	3	?37°02'14"N? ?76°04'31"W?	1
Virginia	1.45	Bay	5	?36°58'03"N? ?76°06'43"W?	1
North Carolina	1.54	Bay	54A	?36°01'45"N? ?75°41'04"W?	1
North Carolina	1.7	Bay	58	?35°57'44"N? ?75°38'31"W?	1
North Carolina	2.15	Bay	51A	?36°02'52"N? ?75°43'26"W?	1
North Carolina	2.63	Bay	46	?36°05'32"N? ?75°44'35"W?	1
North Carolina	2.93	Bay	57	?35°58'47"N? ?75°40'04"W?	1
North Carolina	3.11	Bay	50	?36°03'18"N? ?75°44'23"W?	1
North Carolina	3.48	Bay	52	?36°03'33"N? ?75°41'51"W?	1
North Carolina	3.75	Bay	45	?36°07'31"N? ?75°45'04"W?	1
North Carolina	4.32	Bay	56	?36°00'54"N? ?75°41'09"W?	1
Virginia	5.84	Bay	40	?36°37'08"N? ?75°54'28"W?	1
Virginia	5.93	Bay	4	?36°59'04"N? ?76°06'17"W?	1
Virginia	11.77	Bay	39	?36°42'54"N? ?75°56'10"W?	1
North Carolina	18.63	Bay	67	?35°55'17"N? ?75°36'40"W?	1
Virginia	30.97	Bay	42	?36°22'20"N? ?75°49'50"W?	1
Virginia	31.28	Bay	42A	?36°34'45"N? ?75°53'23"W?	1
Virginia	0.05	Ocean	8	?36°55'45"N? ?76°00'31"W?	1
Virginia	0.05	Ocean	9	?36°55'43"N? ?76°00'28"W?	1
Virginia	0.05	Ocean	10	?36°55'42"N? ?76°00'25"W?	1
Virginia	0.05	Ocean	11	?36°55'40"N? ?76°00'21"W?	1
Virginia	0.05	Ocean	12	?36°55'39"N? ?76°00'18"W?	1
Virginia	0.05	Ocean	13	?36°55'37"N? ?76°00'15"W?	1
Virginia	0.05	Ocean	14	?36°55'36"N? ?76°00'12"W?	1
Virginia	0.05	Ocean	15	?36°55'34"N? ?76°00'09"W?	1
Virginia	0.05	Ocean	16	?36°55'32"N? ?76°00'06"W?	1
Virginia	0.05	Ocean	17	?36°55'30"N? ?76°00'03"W?	1
Virginia	0.05	Ocean	18	?36°55'28"N? ?76°00'00"W?	1
Virginia	0.05	Ocean	19	?36°55'27"N? ?75°59'57"W?	1
Virginia	0.05	Ocean	20	?36°55'25"N? ?75°59'55"W?	1
Virginia	0.05	Ocean	21	?36°55'23"N? ?75°59'52"W?	1
Virginia	0.05	Ocean	22	?36°55'21"N? ?75°59'49"W?	1
Virginia	0.05	Ocean	23	?36°55'19"N? ?75°59'46"W?	1
Virginia	0.05	Ocean	24	?36°55'17"N? ?75°59'44"W?	1
Virginia	0.05	Ocean	25	?36°55'14"N? ?75°59'42"W?	1
Virginia	0.08	Ocean	27	?36°49'46"N? ?75°57'59"W?	1
Virginia	0.12	Ocean	7	?36°55'46"N? ?76°00'34"W?	1
North Carolina	4.46	Ocean	68	?35°47'43"N? ?75°32'54"W?	1
Virginia	9.24	Ocean	6	?36°55'51"N? ?76°01'04"W?	1
Virginia	10.32	Ocean	26	?36°49'49"N? ?75°58'04"W?	1
