# Supplementary material for: Factors Determining the Southern Range Limit of Hemigrapsus sanguineus in the Western Atlantic
Source: Ecol Evol. 2025 Jun 3;15(6):e71518. doi: 10.1002/ece3.71518 (PMC12134393; doi:10.1002/ece3.71518)
Supplement: Supplementary file 1 — Data S1. [file ECE3-15-e71518-s001.zip › MetabolicComparison.csv]

StdMR_per_g	Comparison_stdMR_per_g
0.1991	0.1831
0.2199	0.1642
0.0712	0.1185
0.12	0.04
0.1365	0.071
0.0953	0.04
0.1994	0.2011
0.1467	0.1152
0.1296	0.121
0.0367	0.1321
0.1683	0.2011
0.0487	0.2778
0.0309	0.0449
1.3433	0.1302
0.0709	0.312
0.1087	0.1827
0.2552	0.5787
0.0769	0.2657
0.1037	0.0905
