# Supplementary material for: Factors Determining the Southern Range Limit of Hemigrapsus sanguineus in the Western Atlantic
Source: Ecol Evol. 2025 Jun 3;15(6):e71518. doi: 10.1002/ece3.71518 (PMC12134393; doi:10.1002/ece3.71518)
Supplement: Supplementary file 1 — Data S1. [file ECE3-15-e71518-s001.zip › RockTemp.csv]

height	LowTemp
20	22.9
8	23.4
7	24.2
21	22.3
5	26
1	30.5
10	24.8
5	25.1
5	25.7
12	24.1
21	26.6
6	25.5
20	25.6
16	25.2
1	31.4
14	27.6
32	24.2
10	25.3
4.5	25.4
10	26.2
26	24.1
5	28.5
7	28.9
18	26.1
16	23.2
2	29.9
1.5	27.9
0.5	29.6
2	32.6
2	30.9
2	30.6
4	31.2
4	27.9
6.5	26.1
4	28.2
4	31
5	30.2
4.5	28.9
3	29.7
3	28.4
